# Supplementary material for: Mapping the cause-specific premature mortality reveals large between-districts disparity in Belgium, 2003–2009
Source: Arch Public Health. 2015 Mar 23;73(1):13. doi: 10.1186/s13690-015-0060-5 (PMC4412101; doi:10.1186/s13690-015-0060-5)
Supplement: Additional file 45: Table S20. — Alcohol-related (analysis in multiple causes) Men 175. [file 13690_2015_60_MOESM45_ESM.zip]

Archive with 1 entries (1 files):
- 13690_2015_60_MOESM45_ESM.html
